# Supplementary material for: Artificial Intelligence in Spine Neuroimaging: Diagnostic and Prognostic Utility of Novel Biomarkers in Lower Back Pain
Source: J Clin Med. 2026 Jun 9;15(12):4447. doi: 10.3390/jcm15124447 (PMC13300810; doi:10.3390/jcm15124447)
Supplement: Supplementary file 1 [file jcm-15-04447-s001.zip]

Archive with 1 entries (1 files):
- jcm-4257773-supplementary.pdf
